# Supplementary material for: Overcoming MRSA Antibiotic Resistance Through Losartan Repurposing with Carbon Dot–Conjugated Cerosomal Nanocarriers
Source: Pharmaceutics. 2025 Nov 17;17(11):1483. doi: 10.3390/pharmaceutics17111483 (PMC12655805; doi:10.3390/pharmaceutics17111483)
Supplement: Supplementary file 1 [file pharmaceutics-17-01483-s001.zip]

Archive with 1 entries (1 files):
- pharmaceutics-3939331-supplementary.pdf
